# Supplementary material for: Acute Retinal Necrosis: Signs, Treatment, Complications and Outcome
Source: Diagnostics (Basel). 2022 Feb 2;12(2):386. doi: 10.3390/diagnostics12020386 (PMC8871417; doi:10.3390/diagnostics12020386)
Supplement: Supplementary file 1 [file diagnostics-12-00386-s001.zip]

Archive with 1 entries (1 files):
- diagnostics-1552970-supplementary.mov
